# Supplementary material for: Ferric Uptake Regulator Provides a New Strategy for Acidophile Adaptation to Acidic Ecosystems
Source: Appl Environ Microbiol. 2020 May 19;86(11):e00268-20. doi: 10.1128/AEM.00268-20 (PMC7237784; doi:10.1128/AEM.00268-20)
Supplement: Supplemental file 2 [file AEM.00268-20-sd002.xls]

## Sheet: 123
Data Set S1: Supplemental DEGs list (fur vs WT)
Gene_id	readcount_Dfur_a	readcount_WT_acid	log2FoldChange	pval	padj	Gene Name	Blast swiss prot
A5904_RS00125	57.7334	87.9593	-0.60743	0.038113	0.18639	--	-//-
A5904_RS00180	629.051	1518.82	-1.2717	7.34e-07	1.55e-05	--	-//-
A5904_RS00185	76.7658	134.345	-0.8074	0.0018487	0.017425	--	-//-
A5904_RS00190	106.466	187.867	-0.81932	0.00011724	0.0016426	--	-//-
A5904_RS00195	184.931	308.518	-0.73837	5.37e-05	0.00081361	--	-//-
A5904_RS00200	169.396	270.63	-0.67592	0.00024813	0.003184	--	-//-
A5904_RS00260	4133.26	2532.26	0.70685	7.75e-07	1.62e-05	--	sp|Q83CJ2|CBPA_COXBU Curved DNA-binding protein OS=Coxiella burnetii (strain RSA 493 / Nine Mile phase I) GN=cbpA PE=3 SV=1//3.73758e-96
A5904_RS00500	35.7338	21.1073	0.75955	0.049953	0.22578	--	sp|P0C398|VIRB1_BRUAB Type IV secretion system protein virB1 OS=Brucella abortus biovar 1 (strain 9-941) GN=virB1 PE=3 SV=1//3.2934e-18
A5904_RS00510	23.0411	11.1896	1.0421	0.03155	0.16356	--	sp|P15595|TRAF_AGRT9 Conjugal transfer protein TraF OS=Agrobacterium tumefaciens (strain 15955) GN=traF PE=3 SV=1//1.80353e-16
A5904_RS00585	122.912	196.832	-0.67934	0.0070775	0.053484	--	-//-
A5904_RS00605	66.4196	206.248	-1.6347	1.21e-13	4.99e-12	--	sp|P9WMY3|WBBL_MYCTU N-acetylglucosaminyl-diphospho-decaprenol L-rhamnosyltransferase OS=Mycobacterium tuberculosis (strain ATCC 25618 / H37Rv) GN=wbbL PE=1 SV=1//3.95193e-15
A5904_RS00610	11.973	64.0748	-2.42	4.98e-11	1.7e-09	--	-//-
A5904_RS00615	27.4551	115.154	-2.0684	3.72e-13	1.48e-11	--	sp|P36571|BIOC_SERMA Malonyl-[acyl-carrier protein] O-methyltransferase OS=Serratia marcescens GN=bioC PE=1 SV=1//3.72999e-08
A5904_RS00620	84.3882	149.304	-0.82314	0.00031062	0.0038707	--	sp|P37781|RFBE_SHIFL Putative O-antigen transporter OS=Shigella flexneri GN=rfbE PE=3 SV=2//1.1813e-45
A5904_RS00670	710.385	1115.43	-0.65092	4.28e-05	0.00067567	--	-//-
A5904_RS00815	195.234	347.655	-0.83245	5.62e-06	0.00010261	--	sp|P52101|GLRK_ECOLI Sensor histidine kinase GlrK OS=Escherichia coli (strain K12) GN=glrK PE=1 SV=3//8.97212e-52
A5904_RS00865	128.216	12.4517	3.3642	2.83e-26	1.75e-24	--	-//-
A5904_RS00870	3589.39	187.534	4.2585	1.01e-38	1.01e-36	feoB	sp|Q5WTE1|FEOB_LEGPL Ferrous iron transport protein B OS=Legionella pneumophila (strain Lens) GN=feoB PE=3 SV=1//1.89205e-112
A5904_RS00875	1001.62	78.5139	3.6732	3.55e-86	3.07e-83	--	-//-
A5904_RS01225	1656.41	832.031	0.99335	0.00058614	0.0066344	tatB	sp|Q4FQ60|TATB_PSYA2 Sec-independent protein translocase protein TatB OS=Psychrobacter arcticus (strain DSM 17307 / 273-4) GN=tatB PE=3 SV=1//1.04192e-06
A5904_RS01430	97.7788	154.939	-0.66411	0.0026165	0.023467	--	-//-
A5904_RS01455	516.01	315.834	0.70823	2.25e-05	0.00038085	--	sp|P0AFU5|QSEF_ECO57 Transcriptional regulatory protein QseF OS=Escherichia coli O157:H7 GN=qseF PE=1 SV=1//3.50411e-136
A5904_RS01470	663.378	210.168	1.6583	1.32e-22	7.8e-21	--	-//-
A5904_RS01510	4880.51	930.969	2.3902	2.85e-39	3.08e-37	--	-//-
A5904_RS01555	239.372	444.897	-0.89422	1.52e-07	3.49e-06	--	-//-
A5904_RS01685	6918.12	2507.79	1.464	6.3e-20	3.4e-18	--	-//-
A5904_RS01735	724.802	460.815	0.6534	4.65e-05	0.0007174	--	-//-
A5904_RS01855	17907.2	11525.4	0.63573	3.56e-06	6.69e-05	rpoH	sp|P50510|RPOH_SERMA RNA polymerase sigma factor RpoH OS=Serratia marcescens GN=rpoH PE=3 SV=1//1.69297e-88
A5904_RS01935	929.109	595.859	0.64088	5.07e-05	0.00077761	--	-//-
A5904_RS01940	554.721	351.033	0.66015	6.42e-05	0.00094579	--	-//-
A5904_RS02020	277.165	21.8435	3.6655	1.74e-48	3.76e-46	--	-//-
A5904_RS02045	7.02505	36.856	-2.3913	3.61e-07	8.08e-06	--	-//-
A5904_RS02050	8.66534	163.753	-4.2401	1.29e-37	1.19e-35	--	sp|Q5HKQ0|ICAA_STAEQ Poly-beta-1,6-N-acetyl-D-glucosamine synthase OS=Staphylococcus epidermidis (strain ATCC 35984 / RP62A) GN=icaA PE=1 SV=1//8.08634e-27
A5904_RS02110	802.353	219.332	1.8711	1.73e-28	1.12e-26	murI	sp|Q0SPY8|MURI_CLOPS Glutamate racemase OS=Clostridium perfringens (strain SM101 / Type A) GN=murI PE=3 SV=1//2.52093e-46
A5904_RS02115	20837.1	2724.32	2.9352	5.24e-54	1.51e-51	--	-//-
A5904_RS02380	722.08	322.519	1.1628	1.87e-12	7.03e-11	--	sp|P06218|NTRB_KLEOX Nitrogen regulation protein NtrB OS=Klebsiella oxytoca GN=ntrB PE=3 SV=1//8.25274e-59
A5904_RS02385	594.921	236.061	1.3335	3.34e-15	1.42e-13	ntrC	sp|P03029|NTRC_KLEPN Nitrogen assimilation regulatory protein OS=Klebsiella pneumoniae GN=ntrC PE=1 SV=1//0
A5904_RS02395	31.9689	18.0601	0.82387	0.046596	0.21529	--	sp|P07804|GLNA_ACIFR Glutamine synthetase OS=Acidithiobacillus ferrooxidans GN=glnA PE=3 SV=1//0
A5904_RS02400	845.853	387.68	1.1255	0.00072596	0.0079732	--	-//-
A5904_RS02405	93.2609	46.3249	1.0095	0.00020023	0.002608	--	sp|P13556|GLNB_RHOCA Nitrogen regulatory protein P-II OS=Rhodobacter capsulatus GN=glnB PE=3 SV=1//8.57417e-56
A5904_RS02415	122.91	73.0338	0.75097	0.0011702	0.011941	--	-//-
A5904_RS02420	129.737	82.1482	0.65928	0.0042613	0.034733	--	sp|P40194|YFEJ_SALTY Putative glutamine amidotransferase-like protein YfeJ OS=Salmonella typhimurium (strain LT2 / SGSC1412 / ATCC 700720) GN=yfeJ PE=3 SV=2//4.69517e-12
A5904_RS02540	85.6842	149.247	-0.8006	0.00037407	0.0045098	--	-//-
A5904_RS02560	43.8954	23.6346	0.89317	0.01607	0.10234	--	-//-
A5904_RS02605	24.6851	41.2869	-0.74204	0.048792	0.22244	--	sp|P0AB13|YCCF_SHIFL Inner membrane protein YccF OS=Shigella flexneri GN=yccF PE=3 SV=1//9.59573e-08
A5904_RS02610	132.017	229.225	-0.79604	8.07e-05	0.0011618	efp	sp|B5EPM9|EFP_ACIF5 Elongation factor P OS=Acidithiobacillus ferrooxidans (strain ATCC 53993) GN=efp PE=3 SV=1//7.68687e-111
A5904_RS02650	67.2305	148.042	-1.1388	5.07e-07	1.1e-05	--	-//-
A5904_RS02685	58.9845	37.0009	0.67278	0.026746	0.14443	--	-//-
A5904_RS02730	170.987	100.074	0.77282	0.00026911	0.0034193	--	-//-
A5904_RS02845	69.7183	44.5394	0.64646	0.024504	0.13748	--	sp|Q55705|Y232_SYNY3 Uncharacterized membrane protein slr0232 OS=Synechocystis sp. (strain PCC 6803 / Kazusa) GN=slr0232 PE=3 SV=1//4.48906e-18
A5904_RS03100	798.195	528.403	0.5951	0.00016122	0.0021652	--	sp|P0AG27|YIBN_ECOLI Uncharacterized protein YibN OS=Escherichia coli (strain K12) GN=yibN PE=1 SV=1//4.46634e-16
A5904_RS03105	87.2239	57.4001	0.60367	0.018861	0.11503	grxC	sp|Q9HU55|GLRX_PSEAE Glutaredoxin OS=Pseudomonas aeruginosa (strain ATCC 15692 / PAO1 / 1C / PRS 101 / LMG 12228) GN=grx PE=3 SV=1//2.88817e-19
A5904_RS03125	5367.13	2325.74	1.2065	3.37e-17	1.59e-15	--	-//-
A5904_RS03145	1347.29	202.571	2.7336	4.22e-46	7.29e-44	--	-//-
A5904_RS03195	16701.1	10113.2	0.7237	2.58e-07	5.81e-06	--	sp|Q43009|SUS3_ORYSJ Sucrose synthase 3 OS=Oryza sativa subsp. japonica GN=SUS3 PE=1 SV=2//0
A5904_RS03220	155.238	248.695	-0.6799	0.00056701	0.0064744	lexA	sp|B5EJ91|LEXA_ACIF5 LexA repressor OS=Acidithiobacillus ferrooxidans (strain ATCC 53993) GN=lexA PE=3 SV=1//3.63761e-84
A5904_RS03235	316.846	199.907	0.66446	0.00263	0.023507	dnaE	sp|Q0A9G3|DNAE2_ALKEH Error-prone DNA polymerase OS=Alkalilimnicola ehrlichii (strain ATCC BAA-1101 / DSM 17681 / MLHE-1) GN=dnaE2 PE=3 SV=1//0
A5904_RS03245	2724.3	1796.11	0.60101	3.6e-05	0.00058336	--	sp|P0C001|ARLR_STAAW Response regulator ArlR OS=Staphylococcus aureus (strain MW2) GN=arlR PE=3 SV=1//1.80048e-19
A5904_RS03315	61.2977	104.791	-0.77362	0.025628	0.14074	--	sp|P0CE65|INH18_ECOLI Transposase InsH for insertion sequence element IS5-18 OS=Escherichia coli (strain K12) GN=JW5951 PE=3 SV=1//2.13627e-18
A5904_RS03355	583.61	1270.1	-1.1219	2.95e-05	0.00049279	--	sp|Q5X521|BAMB_LEGPA Outer membrane protein assembly factor BamB OS=Legionella pneumophila (strain Paris) GN=bamB PE=3 SV=1//1.83136e-07
A5904_RS03360	507.992	1096.28	-1.1097	5.73e-05	0.00085911	--	sp|P97207|DOXD_ACIAM Thiosulfate dehydrogenase [quinone] large subunit OS=Acidianus ambivalens GN=doxD PE=1 SV=1//2.85644e-13
A5904_RS03385	902.946	137.24	2.7179	1.19e-49	2.81e-47	--	-//-
A5904_RS03390	8337.98	5177.4	0.68747	5.53e-07	1.19e-05	--	-//-
A5904_RS03405	462.437	295.188	0.64762	0.00015147	0.0020556	--	-//-
A5904_RS03410	8229.84	5241.23	0.65096	0.0013375	0.013385	--	sp|P37600|PHSA_SALTY Thiosulfate reductase OS=Salmonella typhimurium (strain LT2 / SGSC1412 / ATCC 700720) GN=phsA PE=3 SV=2//1.93238e-26
A5904_RS03420	2158.87	1191.86	0.85707	3.81e-09	1.08e-07	--	-//-
A5904_RS03425	1880.75	1009.61	0.89751	1.35e-09	3.98e-08	--	sp|Q5BK63|NDUA9_RAT NADH dehydrogenase [ubiquinone] 1 alpha subcomplex subunit 9, mitochondrial OS=Rattus norvegicus GN=Ndufa9 PE=1 SV=2//2.03668e-06
A5904_RS03430	135.089	80.4945	0.74694	0.001404	0.013857	--	-//-
A5904_RS03440	1467.5	833.339	0.81639	7.65e-08	1.89e-06	--	-//-
A5904_RS03450	1420.99	689.834	1.0426	4.28e-12	1.56e-10	moaA	sp|Q21I62|MOAA_SACD2 Cyclic pyranopterin monophosphate synthase OS=Saccharophagus degradans (strain 2-40 / ATCC 43961 / DSM 17024) GN=moaA PE=3 SV=1//2.44671e-76
A5904_RS03625	6675.06	3703.52	0.84988	7.17e-08	1.79e-06	--	-//-
A5904_RS03655	52.4875	27.3329	0.94134	0.0058209	0.044771	--	sp|P46312|FAD6C_ARATH Omega-6 fatty acid desaturase, chloroplastic OS=Arabidopsis thaliana GN=FAD6 PE=2 SV=2//3.89282e-33
A5904_RS03755	112.406	68.9469	0.70517	0.0026672	0.023596	--	sp|Q576X0|NORD_BRUAB Protein NorD OS=Brucella abortus biovar 1 (strain 9-941) GN=norD PE=3 SV=1//2.16112e-33
A5904_RS03800	56.3469	33.3164	0.7581	0.015931	0.10234	--	sp|P16431|HYCE_ECOLI Formate hydrogenlyase subunit 5 OS=Escherichia coli (strain K12) GN=hycE PE=1 SV=1//2.16263e-42
A5904_RS03820	43574.5	25084.8	0.79667	9.07e-08	2.22e-06	--	sp|Q07346|DCE_PETHY Glutamate decarboxylase OS=Petunia hybrida GN=GAD PE=1 SV=1//3.05841e-175
A5904_RS03845	134.163	207.96	-0.63232	0.0097488	0.070191	thiS	sp|Q1XDE3|YCF40_PYRYE Uncharacterized protein ycf40 OS=Pyropia yezoensis GN=ycf40 PE=3 SV=1//5.17214e-10
A5904_RS03850	1887.91	3023.78	-0.67956	1.45e-06	2.94e-05	--	-//-
A5904_RS04015	160.268	351.597	-1.1334	4.86e-10	1.52e-08	proB	sp|Q3SJS7|PROB_THIDA Glutamate 5-kinase OS=Thiobacillus denitrificans (strain ATCC 25259) GN=proB PE=3 SV=1//1.14905e-91
A5904_RS04020	84.8653	266.063	-1.6485	6.89e-16	3.03e-14	--	sp|Q45577|YBEC_BACSU Probable amino acid-proton symporter YbeC OS=Bacillus subtilis (strain 168) GN=ybeC PE=3 SV=3//9.68846e-64
A5904_RS04030	9.29281	215.578	-4.536	2.09e-22	1.21e-20	--	-//-
A5904_RS04065	893.586	566.338	0.65794	0.0053534	0.042446	--	sp|Q9KKZ4|VDCA_VIBCH Diguanylate cyclase VdcA OS=Vibrio cholerae serotype O1 (strain ATCC 39315 / El Tor Inaba N16961) GN=vdcA PE=1 SV=1//1.92475e-24
A5904_RS04110	5504.92	613.264	3.1661	1.23e-63	5.3e-61	--	sp|B1JFZ6|MNTH_YERPY Divalent metal cation transporter MntH OS=Yersinia pseudotuberculosis serotype O:3 (strain YPIII) GN=mntH PE=3 SV=1//3.57006e-13
A5904_RS04115	306.162	178.088	0.78171	3.5e-05	0.000571	--	-//-
A5904_RS04185	238.635	419.477	-0.81379	2.95e-06	5.71e-05	--	sp|P77726|YAJR_ECOLI Inner membrane transport protein YajR OS=Escherichia coli (strain K12) GN=yajR PE=1 SV=2//1.62114e-68
A5904_RS04300	307.459	195.379	0.65412	0.00033509	0.0041164	--	sp|P28611|MOTA_BACSU Motility protein A OS=Bacillus subtilis (strain 168) GN=motA PE=3 SV=1//1.03895e-44
A5904_RS04310	830.119	506.196	0.71362	4.01e-06	7.43e-05	--	sp|P40742|YLXH_BACSU Flagellum site-determining protein YlxH OS=Bacillus subtilis (strain 168) GN=ylxH PE=1 SV=1//1.48862e-35
A5904_RS04315	925.546	363.922	1.3467	4.41e-17	2.04e-15	flhF	sp|Q9I3P8|FLHF_PSEAE Flagellar biosynthesis protein FlhF OS=Pseudomonas aeruginosa (strain ATCC 15692 / PAO1 / 1C / PRS 101 / LMG 12228) GN=flhF PE=3 SV=1//4.65718e-36
A5904_RS04320	717.883	396.845	0.85517	1.42e-07	3.31e-06	flhA	sp|P76298|FLHA_ECOLI Flagellar biosynthesis protein FlhA OS=Escherichia coli (strain K12) GN=flhA PE=3 SV=1//0
A5904_RS04340	127.294	70.1414	0.85983	0.010162	0.072359	fliP	sp|P0AC05|FLIP_ECOLI Flagellar biosynthetic protein FliP OS=Escherichia coli (strain K12) GN=fliP PE=3 SV=1//1.70607e-91
A5904_RS04345	138.391	85.283	0.69842	0.0022067	0.020211	fliO	-//-
A5904_RS04350	154.521	89.4407	0.7888	0.0010804	0.011246	fliN	sp|Q51466|FLIN_PSEAE Flagellar motor switch protein FliN OS=Pseudomonas aeruginosa (strain ATCC 15692 / PAO1 / 1C / PRS 101 / LMG 12228) GN=fliN PE=3 SV=2//2.19757e-39
A5904_RS04355	203.69	108.702	0.906	8.42e-06	0.00014849	fliM	sp|Q51465|FLIM_PSEAE Flagellar motor switch protein FliM OS=Pseudomonas aeruginosa (strain ATCC 15692 / PAO1 / 1C / PRS 101 / LMG 12228) GN=fliM PE=3 SV=2//5.21289e-101
A5904_RS04360	1105.76	534.737	1.0481	1.91e-11	6.78e-10	--	sp|P26416|FLIK_SALTY Flagellar hook-length control protein OS=Salmonella typhimurium (strain LT2 / SGSC1412 / ATCC 700720) GN=fliK PE=1 SV=2//1.02448e-08
A5904_RS04365	117.405	63.13	0.8951	0.00025282	0.0032282	--	-//-
A5904_RS04370	761.575	455.718	0.74084	3.5e-06	6.62e-05	fliI	sp|Q9I4N1|FLII_PSEAE Flagellum-specific ATP synthase OS=Pseudomonas aeruginosa (strain ATCC 15692 / PAO1 / 1C / PRS 101 / LMG 12228) GN=fliI PE=3 SV=1//2.96618e-165
A5904_RS04375	170.246	108.797	0.64598	0.0078975	0.058822	--	-//-
A5904_RS04380	229.758	152.722	0.58921	0.0021251	0.019603	fliG	sp|Q51464|FLIG_PSEAE Flagellar motor switch protein FliG OS=Pseudomonas aeruginosa (strain ATCC 15692 / PAO1 / 1C / PRS 101 / LMG 12228) GN=fliG PE=3 SV=2//1.12346e-128
A5904_RS04390	193.92	106.202	0.86866	2.9e-05	0.00048862	fliE	sp|Q82T49|FLIE_NITEU Flagellar hook-basal body complex protein FliE OS=Nitrosomonas europaea (strain ATCC 19718 / NBRC 14298) GN=fliE PE=3 SV=1//1.00879e-16
A5904_RS04415	73.353	48.3361	0.60176	0.040738	0.19554	fliS	sp|P26609|FLIS_SALTY Flagellar protein FliS OS=Salmonella typhimurium (strain LT2 / SGSC1412 / ATCC 700720) GN=fliS PE=1 SV=1//4.30195e-14
A5904_RS04435	943.036	552.311	0.77183	6.22e-07	1.33e-05	--	sp|P55465|Y4GI_RHISN Uncharacterized protein y4gI OS=Rhizobium sp. (strain NGR234) GN=NGR_a03550 PE=4 SV=1//1.79403e-99
A5904_RS04455	251.627	118.62	1.0849	5.91e-08	1.49e-06	flg	sp|Q9X9J3|FLGJ_VIBPA Peptidoglycan hydrolase FlgJ OS=Vibrio parahaemolyticus serotype O3:K6 (strain RIMD 2210633) GN=flgJ PE=3 SV=1//4.11296e-39
A5904_RS04460	538.347	243.978	1.1418	2.33e-11	8.14e-10	--	sp|Q1I733|FLGI_PSEE4 Flagellar P-ring protein OS=Pseudomonas entomophila (strain L48) GN=flgI PE=3 SV=1//3.65608e-110
A5904_RS04470	239.386	125.571	0.93083	3.74e-06	6.97e-05	flgG	sp|P0A1J3|FLGG_SALTY Flagellar basal-body rod protein FlgG OS=Salmonella typhimurium (strain LT2 / SGSC1412 / ATCC 700720) GN=flgG PE=1 SV=1//2.18675e-107
A5904_RS04480	311.94	169.813	0.87732	0.00028812	0.0036078	--	sp|P0A1J1|FLGE_SALTY Flagellar hook protein FlgE OS=Salmonella typhimurium (strain LT2 / SGSC1412 / ATCC 700720) GN=flgE PE=1 SV=2//1.76906e-63
A5904_RS04485	197.149	120.51	0.71013	0.001161	0.011895	--	sp|P0A1I9|FLGD_SALTY Basal-body rod modification protein FlgD OS=Salmonella typhimurium (strain LT2 / SGSC1412 / ATCC 700720) GN=flgD PE=1 SV=1//1.07242e-28
A5904_RS04490	79.1626	50.6172	0.64519	0.019161	0.11623	flgC	sp|Q56894|FLGC_YEREN Flagellar basal-body rod protein FlgC OS=Yersinia enterocolitica GN=flgC PE=3 SV=1//2.70536e-28
A5904_RS04495	516.751	294.004	0.81363	0.013082	0.08864	flgB	sp|B4EYN9|FLGB_PROMH Flagellar basal body rod protein FlgB OS=Proteus mirabilis (strain HI4320) GN=flgB PE=3 SV=1//1.78446e-16
A5904_RS04500	443.542	192.811	1.2019	5.06e-10	1.56e-08	flgA	sp|Q56892|FLGA_YEREN Flagella basal body P-ring formation protein FlgA OS=Yersinia enterocolitica GN=flgA PE=3 SV=1//3.03523e-06
A5904_RS04525	840.307	448.36	0.90626	1.17e-08	3.13e-07	--	sp|B8GQA2|YCGR_THISH Flagellar brake protein YcgR OS=Thioalkalivibrio sulfidiphilus (strain HL-EbGR7) GN=ycgR PE=3 SV=1//3.76844e-07
A5904_RS04540	828.739	338.391	1.2922	0.00011872	0.0016489	cheY	sp|Q93P00|CHEY_YEREN Chemotaxis protein CheY OS=Yersinia enterocolitica GN=cheY PE=3 SV=3//1.42027e-59
A5904_RS04545	73.0475	34.0319	1.1019	0.00039156	0.0046556	--	-//-
A5904_RS04550	323.875	180.754	0.84141	4.45e-05	0.00069424	--	sp|Q56310|CHEA_THEMA Chemotaxis protein CheA OS=Thermotoga maritima (strain ATCC 43589 / MSB8 / DSM 3109 / JCM 10099) GN=cheA PE=1 SV=2//2.47743e-12
A5904_RS04555	75.6196	48.4036	0.64365	0.031252	0.16299	--	-//-
A5904_RS04560	161.606	104.613	0.62742	0.028601	0.1513	--	sp|Q58142|Y732_METJA Uncharacterized protein MJ0732 OS=Methanocaldococcus jannaschii (strain ATCC 43067 / DSM 2661 / JAL-1 / JCM 10045 / NBRC 100440) GN=MJ0732 PE=3 SV=1//2.48823e-12
A5904_RS04565	72.2461	35.9955	1.0051	0.0055542	0.043363	--	sp|P37599|CHEV_BACSU Chemotaxis protein CheV OS=Bacillus subtilis (strain 168) GN=cheV PE=1 SV=1//1.91246e-28
A5904_RS04810	1936.01	2915.62	-0.59072	3.72e-05	0.00059543	--	sp|P0A1R8|DBHB_SALTY DNA-binding protein HU-beta OS=Salmonella typhimurium (strain LT2 / SGSC1412 / ATCC 700720) GN=hupB PE=3 SV=1//2.15475e-32
A5904_RS04815	16656.8	10246.8	0.70094	4.69e-07	1.03e-05	--	sp|P74956|LON_VIBPA Lon protease OS=Vibrio parahaemolyticus serotype O3:K6 (strain RIMD 2210633) GN=lon PE=3 SV=2//0
A5904_RS04925	960.384	1453.75	-0.59809	0.002101	0.019449	pstS	sp|P9WGU1|PSTS1_MYCTU Phosphate-binding protein PstS 1 OS=Mycobacterium tuberculosis (strain ATCC 25618 / H37Rv) GN=pstS1 PE=1 SV=1//2.41986e-94
A5904_RS04940	255.061	387.919	-0.60491	0.00064612	0.007157	--	-//-
A5904_RS05455	10.9344	1.05284	3.3765	0.00083216	0.0089873	--	-//-
A5904_RS05460	62.7815	36.468	0.78371	0.0076011	0.056942	--	sp|P51715|YO13_BPHC1 Uncharacterized adenine-specific methylase OS=Haemophilus phage HP1 (strain HP1c1) PE=3 SV=1//1.35174e-08
A5904_RS05470	9.78112	0.718741	3.7665	0.0009081	0.0096864	--	-//-
A5904_RS05475	20.2837	4.93689	2.0386	0.00064511	0.007157	--	-//-
A5904_RS05485	38.975	20.429	0.93193	0.017482	0.10893	--	-//-
A5904_RS05495	230.329	110.956	1.0537	1.33e-07	3.16e-06	--	sp|P27189|TRAC4_ECOLX DNA primase TraC OS=Escherichia coli GN=traC PE=1 SV=1//9.6257e-46
A5904_RS05500	120.281	64.0808	0.90845	0.00021467	0.0027821	--	-//-
A5904_RS05510	30.0599	13.9198	1.1107	0.011553	0.080541	--	-//-
A5904_RS05520	554.439	200.082	1.4704	6.34e-09	1.79e-07	--	-//-
A5904_RS05525	50.0489	30.8733	0.69698	0.04246	0.20047	--	-//-
A5904_RS05530	44.6567	16.5113	1.4354	0.001483	0.014451	--	-//-
A5904_RS05555	30.2794	12.8464	1.237	0.0038371	0.031878	--	sp|A7HBJ3|IHFA_ANADF Integration host factor subunit alpha OS=Anaeromyxobacter sp. (strain Fw109-5) GN=ihfA PE=3 SV=1//3.83891e-16
A5904_RS05565	33.129	17.2908	0.93809	0.021301	0.12577	--	-//-
A5904_RS05630	10.2405	28.5142	-1.4774	0.001406	0.013857	--	-//-
A5904_RS05635	4.31366	20.6112	-2.2564	0.00014093	0.0019412	--	-//-
A5904_RS05645	14.0519	33.0362	-1.2333	0.0043665	0.035369	--	-//-
A5904_RS05695	80.3108	52.2164	0.62109	0.023913	0.13563	--	-//-
A5904_RS05700	79.1267	34.2168	1.2095	3.33e-05	0.000549	--	-//-
A5904_RS05705	17.5295	7.25512	1.2727	0.026471	0.14354	--	sp|Q58352|Y942_METJA Probable ATP-dependent helicase MJ0942 OS=Methanocaldococcus jannaschii (strain ATCC 43067 / DSM 2661 / JAL-1 / JCM 10045 / NBRC 100440) GN=MJ0942 PE=3 SV=1//9.22132e-09
A5904_RS05745	1177.11	657.47	0.84025	4.73e-08	1.21e-06	--	-//-
A5904_RS05785	11.1811	1.72443	2.6969	0.0035671	0.030414	--	-//-
A5904_RS05790	68.6338	24.6035	1.4801	5.88e-06	0.00010664	--	sp|P44193|Y1422_HAEIN Uncharacterized protein HI_1422 OS=Haemophilus influenzae (strain ATCC 51907 / DSM 11121 / KW20 / Rd) GN=HI_1422 PE=4 SV=1//4.02995e-14
A5904_RS05795	72.6337	41.8199	0.79645	0.035171	0.17667	--	sp|Q72H91|SP0J_THET2 Chromosome-partitioning protein Spo0J OS=Thermus thermophilus (strain HB27 / ATCC BAA-163 / DSM 7039) GN=spo0C PE=1 SV=1//7.53848e-20
A5904_RS05800	26.7225	11.5778	1.2067	0.01563	0.10172	--	sp|P0A150|YGIDB_PSEPU Uncharacterized protein in gidB 3&apos;region OS=Pseudomonas putida PE=4 SV=1//8.76069e-15
A5904_RS05815	43.3556	25.6457	0.7575	0.027584	0.14803	--	sp|P55404|TRBG_RHISN Probable conjugal transfer protein TrbG OS=Rhizobium sp. (strain NGR234) GN=trbG PE=3 SV=1//6.67552e-12
A5904_RS05950	140.835	62.8259	1.1646	1.02e-06	2.12e-05	--	sp|P55399|TRBE2_RHISN Probable conjugal transfer protein TrbE part 2 OS=Rhizobium sp. (strain NGR234) GN=trbEB PE=3 SV=1//1.76201e-43
A5904_RS05960	32.548	7.19763	2.177	8.27e-06	0.00014688	--	-//-
A5904_RS05985	403.009	1526.48	-1.9213	2.67e-34	2.03e-32	--	-//-
A5904_RS05990	417.291	706.387	-0.7594	0.041452	0.19823	pilV	sp|P09750|SHU6_ECOLX Shufflon protein C&apos; OS=Escherichia coli PE=4 SV=1//2.1905e-15
A5904_RS06015	67.5748	42.5519	0.66726	0.020339	0.12204	--	sp|Q00512|GSPE_PSEAE Type II secretion system protein E OS=Pseudomonas aeruginosa (strain ATCC 15692 / PAO1 / 1C / PRS 101 / LMG 12228) GN=xcpR PE=3 SV=1//6.99166e-38
A5904_RS06025	36.6134	19.0692	0.94113	0.012095	0.083378	pilO2	-//-
A5904_RS06040	38.3906	17.1694	1.1609	0.0034587	0.029587	--	-//-
A5904_RS06045	46.8634	24.1476	0.95658	0.015383	0.10044	trbB	sp|P55395|TRBB_RHISN Probable conjugal transfer protein TrbB OS=Rhizobium sp. (strain NGR234) GN=trbB PE=3 SV=1//2.63103e-75
A5904_RS06335	97.1804	63.1398	0.62211	0.0090947	0.066032	--	sp|P73450|NRTC_SYNY3 Nitrate transport ATP-binding protein NrtC OS=Synechocystis sp. (strain PCC 6803 / Kazusa) GN=nrtC PE=3 SV=1//1.39783e-44
A5904_RS06340	94.3426	54.9505	0.77978	0.021547	0.12665	--	sp|P42432|NASA_BACSU Nitrate transporter OS=Bacillus subtilis (strain 168) GN=nasA PE=2 SV=2//8.0669e-24
A5904_RS06355	15.2121	28.6932	-0.91549	0.041734	0.19885	--	-//-
A5904_RS06360	1369.66	604.325	1.1804	9.76e-09	2.66e-07	--	sp|P42435|NASD_BACSU Nitrite reductase [NAD(P)H] OS=Bacillus subtilis (strain 168) GN=nasD PE=2 SV=1//0
A5904_RS06365	26.1194	7.76471	1.7501	0.0029539	0.025867	nirD	sp|P42436|NASE_BACSU Assimilatory nitrite reductase [NAD(P)H] small subunit OS=Bacillus subtilis (strain 168) GN=nasE PE=2 SV=1//7.39803e-26
A5904_RS06370	447.661	224.44	0.99608	1.12e-08	3.02e-07	--	sp|P39458|NARB_SYNE7 Nitrate reductase OS=Synechococcus elongatus (strain PCC 7942) GN=narB PE=1 SV=2//0
A5904_RS06555	0.956338	6.41484	-2.7458	0.044352	0.20714	--	sp|P35884|TRA2_ACIFR Transposase for insertion sequence element IST2 OS=Acidithiobacillus ferrooxidans PE=3 SV=1//2.31135e-155
A5904_RS06570	0.930596	32.4219	-5.1227	1.01e-12	3.9e-11	--	sp|P0ACS5|ZNTR_ECOLI HTH-type transcriptional regulator ZntR OS=Escherichia coli (strain K12) GN=zntR PE=1 SV=1//6.40022e-28
A5904_RS06575	3.09174	53.8064	-4.1213	2.44e-10	7.91e-09	--	-//-
A5904_RS06580	4.75777	27.2018	-2.5153	7.46e-06	0.00013434	--	sp|P02930|TOLC_ECOLI Outer membrane protein TolC OS=Escherichia coli (strain K12) GN=tolC PE=1 SV=3//2.33194e-35
A5904_RS06585	82.1252	126.82	-0.62688	0.0092444	0.066931	--	sp|Q9L9D4|YBHG_ACIFR UPF0194 membrane protein in asrC 5&apos;region (Fragment) OS=Acidithiobacillus ferrooxidans PE=3 SV=1//8.02252e-134
A5904_RS06590	56.9433	95.2045	-0.7415	0.023105	0.13301	--	sp|P0A9U2|YBHF_SHIFL Uncharacterized ABC transporter ATP-binding protein YbhF OS=Shigella flexneri GN=ybhF PE=3 SV=1//5.71573e-179
A5904_RS06595	27.4551	71.4917	-1.3807	1.32e-05	0.00022906	--	sp|P0AFQ2|YBHS_ECOLI Inner membrane transport permease YbhS OS=Escherichia coli (strain K12) GN=ybhS PE=1 SV=1//2.60628e-84
A5904_RS06600	52.4651	83.9905	-0.67887	0.016049	0.10234	--	sp|P0AFQ1|YBHR_SHIFL Inner membrane transport permease YbhR OS=Shigella flexneri GN=ybhR PE=3 SV=1//1.0147e-82
A5904_RS06770	8.59493	0	Inf	0.0053549	0.042446	--	-//-
A5904_RS06820	226.031	346.616	-0.61682	0.00062688	0.0070341	acpP	sp|B5EJD2|ACP_ACIF5 Acyl carrier protein OS=Acidithiobacillus ferrooxidans (strain ATCC 53993) GN=acpP PE=3 SV=1//8.39264e-28
A5904_RS06935	4659.25	2767.13	0.7517	5.69e-05	0.00085751	--	-//-
A5904_RS06940	549.88	315.829	0.79997	0.01383	0.092388	--	-//-
A5904_RS07075	452.726	255.923	0.82293	1.96e-06	3.93e-05	--	sp|P0AEJ0|EMRB_ECOLI Multidrug export protein EmrB OS=Escherichia coli (strain K12) GN=emrB PE=1 SV=1//1.26711e-60
A5904_RS07150	18475.4	2732.01	2.7576	1.82e-13	7.36e-12	--	sp|Q87AD5|BIGR_XYLFT Biofilm growth-associated repressor OS=Xylella fastidiosa (strain Temecula1 / ATCC 700964) GN=bigR PE=3 SV=1//1.2344e-10
A5904_RS07155	1856.81	671.588	1.4672	0.00010845	0.0015278	--	sp|P0AEJ5|ENVZ_SHIFL Osmolarity sensor protein EnvZ OS=Shigella flexneri GN=envZ PE=1 SV=1//1.32623e-13
A5904_RS07180	5712.09	12007.9	-1.0719	2.3e-07	5.24e-06	--	-//-
A5904_RS07410	227.571	21.4514	3.4072	2.66e-39	3e-37	--	-//-
A5904_RS07415	2055.78	114.607	4.1649	1.93e-77	1.25e-74	--	-//-
A5904_RS07425	92.0454	3.9278	4.5506	6.4e-28	4.05e-26	--	-//-
A5904_RS07430	2188.53	220.92	3.3084	1.91e-48	3.8e-46	--	-//-
A5904_RS07575	21494.9	1999.36	3.4264	5.35e-13	2.1e-11	--	-//-
A5904_RS07580	5798.65	3520.35	0.72	4.06e-07	9e-06	--	-//-
A5904_RS07590	352.97	583.858	-0.72607	0.008234	0.060978	--	-//-
A5904_RS07595	75773.4	37005.6	1.0339	8.69e-09	2.4e-07	--	-//-
A5904_RS07635	209.471	126.303	0.72986	0.0060471	0.046373	lpxB	sp|B3E4H8|LPXB_GEOLS Lipid-A-disaccharide synthase OS=Geobacter lovleyi (strain ATCC BAA-1151 / DSM 17278 / SZ) GN=lpxB PE=3 SV=1//5.42014e-59
A5904_RS07785	15388.2	9924.2	0.6328	4.92e-06	9.05e-05	--	sp|P44675|Y379_HAEIN Putative HTH-type transcriptional regulator HI_0379 OS=Haemophilus influenzae (strain ATCC 51907 / DSM 11121 / KW20 / Rd) GN=HI_0379 PE=3 SV=1//3.661e-53
A5904_RS07920	5482.15	1186.15	2.2085	1.89e-16	8.44e-15	--	-//-
A5904_RS07940	683.276	1115.17	-0.70672	3.25e-06	6.19e-05	--	-//-
A5904_RS07995	14.3487	28.7506	-1.0027	0.026663	0.14428	--	sp|Q320T0|DOSC_SHIBS Diguanylate cyclase DosC OS=Shigella boydii serotype 4 (strain Sb227) GN=dosC PE=3 SV=2//6.61126e-25
A5904_RS08000	14.4888	32.5332	-1.167	0.0056492	0.04384	bcsZ	sp|Q8Z289|GUN_SALTI Endoglucanase OS=Salmonella typhi GN=bcsZ PE=3 SV=1//4.46744e-90
A5904_RS08005	69.0352	148.921	-1.1091	0.00049292	0.0056533	--	-//-
A5904_RS08010	15.4148	42.0559	-1.448	0.00044018	0.0050935	--	sp|Q9WX62|BCSB3_KOMXY Cyclic di-GMP-binding protein OS=Komagataeibacter xylinus GN=bcsBI PE=3 SV=1//5.16717e-08
A5904_RS08015	18.2219	51.0047	-1.485	0.00042659	0.0049966	--	sp|Q59167|ACSA2_KOMHA Cellulose synthase 2 OS=Komagataeibacter hansenii GN=acsAII PE=3 SV=1//1.52359e-12
A5904_RS08025	1267.13	377.066	1.7487	6.9e-07	1.47e-05	--	sp|P58932|BCSA_XANAC Cellulose synthase catalytic subunit [UDP-forming] OS=Xanthomonas axonopodis pv. citri (strain 306) GN=bcsA PE=3 SV=1//7.6918e-100
A5904_RS08030	1501.74	519.532	1.5314	7.81e-05	0.0011308	galU	sp|Q8CR67|GTAB_STAES UTP--glucose-1-phosphate uridylyltransferase OS=Staphylococcus epidermidis (strain ATCC 12228) GN=gtaB PE=3 SV=2//1.42471e-93
A5904_RS08035	663.017	246.719	1.4262	2.4e-17	1.18e-15	--	-//-
A5904_RS08060	265.691	111.338	1.2548	0.00073122	0.0079972	--	-//-
A5904_RS08065	2686.61	751.072	1.8388	1.79e-34	1.42e-32	--	-//-
A5904_RS08070	1926.84	511.302	1.914	3.11e-35	2.6e-33	--	-//-
A5904_RS08075	586.266	316.53	0.88921	4.03e-08	1.05e-06	--	sp|O31608|YJBJ_BACSU Putative murein lytic transglycosylase YjbJ OS=Bacillus subtilis (strain 168) GN=yjbJ PE=3 SV=1//2.17888e-22
A5904_RS08175	48.5492	18.634	1.3815	0.00018802	0.0024865	--	-//-
A5904_RS08220	184.913	70.6108	1.3889	7.84e-10	2.34e-08	--	-//-
A5904_RS08455	68.2101	104.933	-0.62141	0.01413	0.093913	--	-//-
A5904_RS08480	85.9248	478.71	-2.478	1.2e-16	5.45e-15	--	sp|Q46856|YQHD_ECOLI Alcohol dehydrogenase YqhD OS=Escherichia coli (strain K12) GN=yqhD PE=1 SV=1//2.37072e-156
A5904_RS08505	682.61	374.075	0.86773	1.02e-07	2.46e-06	purH	sp|B5EL42|PUR9_ACIF5 Bifunctional purine biosynthesis protein PurH OS=Acidithiobacillus ferrooxidans (strain ATCC 53993) GN=purH PE=3 SV=1//0
A5904_RS08555	24076	13109.9	0.87694	2.3e-10	7.55e-09	--	sp|P43991|Y389_HAEIN Uncharacterized protein HI_0389 OS=Haemophilus influenzae (strain ATCC 51907 / DSM 11121 / KW20 / Rd) GN=HI_0389 PE=4 SV=1//4.11664e-07
A5904_RS08575	130.46	73.5602	0.82661	0.00035693	0.0043435	--	-//-
A5904_RS08655	672.033	1178.66	-0.81054	9.97e-06	0.00017464	--	sp|Q45577|YBEC_BACSU Probable amino acid-proton symporter YbeC OS=Bacillus subtilis (strain 168) GN=ybeC PE=3 SV=3//1.5087e-71
A5904_RS08660	227.03	483.62	-1.091	3.9e-10	1.23e-08	--	-//-
A5904_RS08665	648.127	1044.07	-0.68787	3.42e-05	0.00056029	--	-//-
A5904_RS08710	247.545	380.981	-0.62203	0.00031334	0.003886	--	-//-
A5904_RS08715	492.798	766.329	-0.63697	6.17e-05	0.0009141	--	sp|P0ABJ5|CYOC_SHIFL Cytochrome bo(3) ubiquinol oxidase subunit 3 OS=Shigella flexneri GN=cyoC PE=3 SV=1//6.30674e-29
A5904_RS09255	3259.97	790.396	2.0442	3.82e-42	6.19e-40	--	sp|Q9I106|DSBG_PSEAE Thiol:disulfide interchange protein DsbG OS=Pseudomonas aeruginosa (strain ATCC 15692 / PAO1 / 1C / PRS 101 / LMG 12228) GN=dsbG PE=3 SV=1//3.52888e-19
A5904_RS09260	10738	3181.58	1.7549	7.21e-10	2.17e-08	--	-//-
A5904_RS09265	1002.52	215.918	2.2151	1.44e-40	1.87e-38	--	sp|B0CCJ3|Y3026_ACAM1 UPF0276 protein AM1_3026 OS=Acaryochloris marina (strain MBIC 11017) GN=AM1_3026 PE=3 SV=1//1.10794e-62
A5904_RS09270	592.464	127.619	2.2149	1.81e-34	1.42e-32	--	-//-
A5904_RS09275	403.826	112.99	1.8375	2.36e-22	1.3e-20	--	sp|Q9I106|DSBG_PSEAE Thiol:disulfide interchange protein DsbG OS=Pseudomonas aeruginosa (strain ATCC 15692 / PAO1 / 1C / PRS 101 / LMG 12228) GN=dsbG PE=3 SV=1//1.23261e-09
A5904_RS02160	100.073	64	0.64491	0.0067547	0.051344	--	sp|Q7N750|LNT_PHOLL Apolipoprotein N-acyltransferase OS=Photorhabdus luminescens subsp. laumondii (strain TT01) GN=lnt PE=3 SV=1//3.6532e-58
A5904_RS09360	492.766	770.635	-0.64515	5.13e-05	0.00078232	--	sp|O67080|GCSH3_AQUAE Glycine cleavage system H protein 3 OS=Aquifex aeolicus (strain VF5) GN=gcvH3 PE=3 SV=1//6.75761e-43
A5904_RS09365	15.9614	32.3107	-1.0174	0.017418	0.10879	--	sp|Q92383|MAG1_SCHPO DNA-3-methyladenine glycosylase 1 OS=Schizosaccharomyces pombe (strain 972 / ATCC 24843) GN=mag1 PE=1 SV=1//6.33222e-18
A5904_RS09370	36.7282	76.3166	-1.0551	0.0014291	0.014031	--	-//-
A5904_RS09380	80.0366	167.586	-1.0662	1.98e-06	3.95e-05	--	sp|Q12390|GST2_YEAST Glutathione S-transferase 2 OS=Saccharomyces cerevisiae (strain ATCC 204508 / S288c) GN=GTT2 PE=1 SV=1//7.65638e-34
A5904_RS09425	283.918	435.662	-0.61773	0.00041318	0.0048903	--	sp|Q8CN76|NART_STAES Probable nitrate transporter NarT OS=Staphylococcus epidermidis (strain ATCC 12228) GN=narT PE=3 SV=1//5.69515e-18
A5904_RS09465	163.663	251.286	-0.6186	0.0011057	0.011464	--	sp|Q55459|CMPR_SYNY3 HTH-type transcriptional activator CmpR OS=Synechocystis sp. (strain PCC 6803 / Kazusa) GN=cmpR PE=1 SV=1//3.19431e-14
A5904_RS09475	54.0885	28.4601	0.92638	0.0038761	0.032099	--	sp|P48271|RBCR_CYAPA Probable RuBisCO transcriptional regulator OS=Cyanophora paradoxa GN=rbcR PE=3 SV=1//2.71556e-09
A5904_RS09620	3347.81	901.834	1.8923	6.35e-37	5.67e-35	dsbD	sp|Q8XV41|DSBD_RALSO Thiol:disulfide interchange protein DsbD OS=Ralstonia solanacearum (strain GMI1000) GN=dsbD PE=3 SV=1//1.32995e-91
A5904_RS09640	472.902	1480.69	-1.6467	1.15e-10	3.87e-09	--	sp|Q740T9|TRHBN_MYCPA Group 1 truncated hemoglobin GlbN OS=Mycobacterium paratuberculosis (strain ATCC BAA-968 / K-10) GN=glbN PE=3 SV=1//4.10838e-15
A5904_RS09645	669.012	2258.72	-1.7554	1.44e-05	0.00024836	--	-//-
A5904_RS09660	9.15412	21.9511	-1.2618	0.022686	0.13214	--	-//-
A5904_RS02165	0	47.3778	#NAME?	2.21e-22	1.25e-20	--	sp|P9WKH7|TS57_MYCTU Transposase for insertion sequence element IS1557 OS=Mycobacterium tuberculosis (strain ATCC 25618 / H37Rv) GN=Rv1313c PE=3 SV=1//3.28713e-31
A5904_RS09670	148.356	13.518	3.4561	2.45e-30	1.63e-28	--	-//-
A5904_RS09760	33.4891	62.3332	-0.89631	0.005226	0.04168	--	-//-
A5904_RS09770	7284.61	4516.36	0.68969	1.03e-06	2.13e-05	--	-//-
A5904_RS09785	1506.44	790.012	0.9312	0.025829	0.14124	--	sp|Q57124|Y895_HAEIN Uncharacterized transporter HI_0895 OS=Haemophilus influenzae (strain ATCC 51907 / DSM 11121 / KW20 / Rd) GN=HI_0895 PE=3 SV=1//0
A5904_RS09825	8582.64	4940.28	0.79683	1.4e-08	3.7e-07	clpB	sp|Q87S63|CLPB_VIBPA Chaperone protein ClpB OS=Vibrio parahaemolyticus serotype O3:K6 (strain RIMD 2210633) GN=clpB PE=3 SV=1//0
A5904_RS10130	664.527	360.522	0.88224	0.00027283	0.0034496	--	sp|O34693|YLOA_BACSU Uncharacterized protein YloA OS=Bacillus subtilis (strain 168) GN=yloA PE=2 SV=1//5.85836e-12
A5904_RS10135	9035.4	750.753	3.5892	2.18e-115	2.82e-112	ccsB	sp|Q3AXK1|CCSA_SYNS9 Cytochrome c biogenesis protein CcsA OS=Synechococcus sp. (strain CC9902) GN=ccsA PE=3 SV=1//2.69709e-36
A5904_RS10140	6868.61	563.271	3.6081	2.32e-39	2.73e-37	soxA	sp|Q8KDM7|SOXA_CHLTE SoxAX cytochrome complex subunit A OS=Chlorobium tepidum (strain ATCC 49652 / DSM 12025 / NBRC 103806 / TLS) GN=soxA PE=1 SV=1//3.1264e-73
A5904_RS10145	1240.53	124.318	3.3189	8.54e-53	2.21e-50	--	-//-
A5904_RS10150	7280.7	577.046	3.6573	2.05e-118	5.32e-115	--	sp|P35161|RESB_BACSU Cytochrome c biogenesis protein ResB OS=Bacillus subtilis (strain 168) GN=resB PE=4 SV=1//3.01432e-15
A5904_RS10155	6611.26	473.928	3.8022	4.02e-38	3.86e-36	--	-//-
A5904_RS10160	10147	807.253	3.6519	7.02e-60	2.6e-57	--	sp|A9BJC1|MGGB_PETMO Mannosylglucosyl-3-phosphoglycerate phosphatase OS=Petrotoga mobilis (strain DSM 10674 / SJ95) GN=mggB PE=1 SV=1//3.40257e-14
A5904_RS10170	6032.97	1644	1.8757	2.47e-33	1.73e-31	--	-//-
A5904_RS10175	4256.95	1094.72	1.9593	1.15e-17	5.85e-16	soxZ	-//-
A5904_RS10180	6093.9	1631.75	1.9009	9.78e-39	1.01e-36	soxY	-//-
A5904_RS10185	9322.91	2288.03	2.0267	1.57e-33	1.13e-31	--	-//-
A5904_RS10425	1181.87	614.834	0.9428	5.44e-10	1.66e-08	--	sp|P0A119|DNAG_PSEPU DNA primase OS=Pseudomonas putida GN=dnaG PE=3 SV=1//8.00069e-96
A5904_RS10445	156.645	260.598	-0.73433	0.00057084	0.0064896	--	sp|P45684|RPOS_PSEAE RNA polymerase sigma factor RpoS OS=Pseudomonas aeruginosa (strain ATCC 15692 / PAO1 / 1C / PRS 101 / LMG 12228) GN=rpoS PE=3 SV=1//4.99037e-33
A5904_RS10465	2128.68	1363.94	0.64218	1.49e-05	0.00025604	htpG	sp|B5EQZ5|HTPG_ACIF5 Chaperone protein HtpG OS=Acidithiobacillus ferrooxidans (strain ATCC 53993) GN=htpG PE=3 SV=1//0
A5904_RS10480	831.94	381.735	1.1239	2.27e-12	8.4e-11	--	-//-
A5904_RS10485	3268.24	368.01	3.1507	1.31e-41	1.78e-39	mdoH	sp|Q46TZ4|OPGH_CUPPJ Glucans biosynthesis glucosyltransferase H OS=Cupriavidus pinatubonensis (strain JMP 134 / LMG 1197) GN=opgH PE=3 SV=1//3.13586e-151
A5904_RS10490	611.981	52.7532	3.5362	1.26e-68	6.53e-66	--	-//-
A5904_RS10495	1936.57	266.247	2.8627	8.92e-42	1.29e-39	--	sp|B7LT86|OPGG_ESCF3 Glucans biosynthesis protein G OS=Escherichia fergusonii (strain ATCC 35469 / DSM 13698 / CDC 0568-73) GN=mdoG PE=3 SV=1//2.10632e-120
A5904_RS10610	1026.1	628.129	0.70803	2.55e-06	5e-05	lepB	sp|P26844|LEP_PSEFL Signal peptidase I OS=Pseudomonas fluorescens GN=lepB PE=3 SV=1//1.35937e-69
A5904_RS10695	1237.11	267.012	2.212	5.46e-42	8.32e-40	ccsB	sp|Q3AXK1|CCSA_SYNS9 Cytochrome c biogenesis protein CcsA OS=Synechococcus sp. (strain CC9902) GN=ccsA PE=3 SV=1//4.01642e-43
A5904_RS10705	6819.87	902.307	2.9181	5.58e-31	3.81e-29	dsbG	sp|P58320|DSBG_ECO57 Thiol:disulfide interchange protein DsbG OS=Escherichia coli O157:H7 GN=dsbG PE=3 SV=1//6.59304e-23
A5904_RS10910	2929.36	548.949	2.4158	5.75e-47	1.06e-44	--	-//-
A5904_RS10915	426.211	92.5623	2.2031	1.59e-15	6.86e-14	--	sp|Q06067|ATOS_ECOLI Signal transduction histidine-protein kinase AtoS OS=Escherichia coli (strain K12) GN=atoS PE=3 SV=1//1.67305e-26
A5904_RS10925	315.554	50.6808	2.6384	2.86e-34	2.12e-32	soxX	-//-
A5904_RS10930	174.621	29.5196	2.5645	5.6e-24	3.38e-22	soxY	-//-
A5904_RS10935	219.834	32.6206	2.7526	2.67e-17	1.28e-15	soxZ	-//-
A5904_RS10940	282.397	112.187	1.3318	2.75e-06	5.35e-05	soxA	sp|Q8KDM7|SOXA_CHLTE SoxAX cytochrome complex subunit A OS=Chlorobium tepidum (strain ATCC 49652 / DSM 12025 / NBRC 103806 / TLS) GN=soxA PE=1 SV=1//4.52022e-74
A5904_RS10945	19.3957	6.69825	1.5339	0.023049	0.13301	--	sp|O67669|Y1800_AQUAE Uncharacterized protein aq_1800 OS=Aquifex aeolicus (strain VF5) GN=aq_1800 PE=3 SV=1//6.3211e-10
A5904_RS10950	201.495	83.8826	1.2643	3.27e-09	9.42e-08	soxB	sp|A9BJC1|MGGB_PETMO Mannosylglucosyl-3-phosphoglycerate phosphatase OS=Petrotoga mobilis (strain DSM 10674 / SJ95) GN=mggB PE=1 SV=1//9.21031e-17
A5904_RS11100	20.412	34.8045	-0.76986	0.037195	0.18364	ampD	sp|P44624|AMPD_HAEIN 1,6-anhydro-N-acetylmuramyl-L-alanine amidase AmpD OS=Haemophilus influenzae (strain ATCC 51907 / DSM 11121 / KW20 / Rd) GN=ampD PE=3 SV=1//9.51517e-61
A5904_RS11130	151.517	305.069	-1.0097	1.09e-07	2.61e-06	--	-//-
A5904_RS11185	457.456	7618.28	-4.0578	8.71e-05	0.0012472	--	-//-
A5904_RS11190	350.132	526.638	-0.58892	0.0011428	0.011754	--	sp|P77364|GLXK2_ECOLI Glycerate kinase OS=Escherichia coli (strain K12) GN=glxK PE=1 SV=1//1.13766e-91
A5904_RS11225	7613.07	11920.1	-0.64685	2.33e-06	4.62e-05	--	-//-
A5904_RS11230	136.203	222.104	-0.70547	0.00042859	0.0049966	--	-//-
A5904_RS11640	1073.13	714.795	0.58623	0.0001015	0.0014377	dnaJ	sp|B5ENA2|DNAJ_ACIF5 Chaperone protein DnaJ OS=Acidithiobacillus ferrooxidans (strain ATCC 53993) GN=dnaJ PE=3 SV=1//4.53638e-178
A5904_RS11645	10490.4	6843.14	0.61635	8.18e-06	0.00014625	dnaK	sp|B5ENA3|DNAK_ACIF5 Chaperone protein DnaK OS=Acidithiobacillus ferrooxidans (strain ATCC 53993) GN=dnaK PE=3 SV=1//0
A5904_RS11650	5087.64	2707.96	0.90979	1.94e-10	6.44e-09	--	sp|B5ENA4|GRPE_ACIF5 Protein GrpE OS=Acidithiobacillus ferrooxidans (strain ATCC 53993) GN=grpE PE=3 SV=1//5.54979e-81
A5904_RS11660	42.4881	69.3995	-0.70787	0.015658	0.10172	rpmG	sp|B5ENA6|RL33_ACIF5 50S ribosomal protein L33 OS=Acidithiobacillus ferrooxidans (strain ATCC 53993) GN=rpmG PE=3 SV=1//6.9401e-19
A5904_RS11805	117.192	197.64	-0.754	0.0054388	0.04298	--	sp|B5EN71|NUOA_ACIF5 NADH-quinone oxidoreductase subunit A OS=Acidithiobacillus ferrooxidans (strain ATCC 53993) GN=nuoA PE=3 SV=1//5.74608e-73
A5904_RS11855	37.4946	63.8148	-0.76721	0.014765	0.097135	nuoK	sp|B5EN61|NUOK_ACIF5 NADH-quinone oxidoreductase subunit K OS=Acidithiobacillus ferrooxidans (strain ATCC 53993) GN=nuoK PE=3 SV=1//1.51402e-36
A5904_RS11875	2251.54	608.416	1.8878	8.23e-36	7.11e-34	--	-//-
A5904_RS11945	158.208	73.5877	1.1043	1.3e-06	2.64e-05	--	-//-
A5904_RS11950	1213.76	574.239	1.0798	8.4e-12	3.02e-10	--	-//-
A5904_RS12055	248.825	1510.8	-2.6021	1.32e-56	4.29e-54	fur	sp|O30330|FUR_RALME Ferric uptake regulation protein OS=Ralstonia metallidurans (strain CH34 / ATCC 43123 / DSM 2839) GN=fur PE=3 SV=1//7.354e-55
A5904_RS12185	532.227	333.007	0.67649	4.38e-05	0.00068848	--	sp|P44928|EMRA_HAEIN Multidrug export protein EmrA OS=Haemophilus influenzae (strain ATCC 51907 / DSM 11121 / KW20 / Rd) GN=emrA PE=3 SV=1//4.76579e-34
A5904_RS12310	44.9273	27.6503	0.7003	0.034617	0.17457	--	sp|Q54435|KDTX_SERMA Lipopolysaccharide core biosynthesis glycosyltransferase KdtX OS=Serratia marcescens GN=kdtX PE=3 SV=1//4.6937e-26
A5904_RS12315	125.458	83.4039	0.58902	0.012338	0.084826	--	sp|P9WMY3|WBBL_MYCTU N-acetylglucosaminyl-diphospho-decaprenol L-rhamnosyltransferase OS=Mycobacterium tuberculosis (strain ATCC 25618 / H37Rv) GN=wbbL PE=1 SV=1//2.13344e-14
A5904_RS12490	7716.36	4028.02	0.93785	4.52e-11	1.56e-09	--	sp|Q5XJ36|PARK7_DANRE Protein deglycase DJ-1zDJ-1 OS=Danio rerio GN=park7 PE=2 SV=1//2.71821e-29
A5904_RS12565	947.523	1433.13	-0.59693	3.69e-05	0.00059345	--	sp|Q9PHM1|RLPA_CAMJE RlpA-like lipoprotein OS=Campylobacter jejuni subsp. jejuni serotype O:2 (strain NCTC 11168) GN=rlpA PE=3 SV=1//1.18405e-26
A5904_RS12600	11314.1	7282.75	0.63557	0.00017174	0.0022829	tolB	sp|Q3SGT4|TOLB_THIDA Protein TolB OS=Thiobacillus denitrificans (strain ATCC 25259) GN=tolB PE=3 SV=1//6.46597e-09
A5904_RS12685	34.824	66.4804	-0.93285	0.0021405	0.019674	--	-//-
A5904_RS12710	1607.77	354.423	2.1815	2.41e-17	1.18e-15	--	sp|Q2JNP5|CCS1_SYNJB Cytochrome c biogenesis protein CcsB OS=Synechococcus sp. (strain JA-2-3B&apos;a(2-13)) GN=ccsB PE=3 SV=1//2.82618e-13
A5904_RS12715	327.146	156.816	1.0609	8.72e-09	2.4e-07	ccsB	sp|P22554|CCSA_GUITH Cytochrome c biogenesis protein CcsA OS=Guillardia theta GN=ccsA PE=3 SV=1//1.32993e-47
A5904_RS12765	76.1122	11.3618	2.7439	2.6e-14	1.09e-12	--	-//-
A5904_RS12775	46.451	23.4052	0.98888	0.0055279	0.043288	--	-//-
A5904_RS12805	8.19414	0.776104	3.4003	0.0036159	0.030529	--	-//-
A5904_RS12810	14.0827	5.70959	1.3025	0.045113	0.20956	--	-//-
A5904_RS12820	718.818	65.4683	3.4568	1.39e-12	5.29e-11	--	-//-
A5904_RS12865	76.3494	50.1111	0.60749	0.032826	0.16849	--	-//-
A5904_RS12875	257.365	169.899	0.59914	0.0025937	0.023343	--	sp|P9WMT3|Y3659_MYCTU Putative conjugal transfer protein Rv3659c OS=Mycobacterium tuberculosis (strain ATCC 25618 / H37Rv) GN=Rv3659c PE=2 SV=1//2.33139e-50
A5904_RS12895	41.9435	17.9489	1.2246	0.0013138	0.013199	--	-//-
A5904_RS03275	92.6719	56.2497	0.72029	0.047097	0.21606	--	sp|P9WKH7|TS57_MYCTU Transposase for insertion sequence element IS1557 OS=Mycobacterium tuberculosis (strain ATCC 25618 / H37Rv) GN=Rv1313c PE=3 SV=1//1.98553e-08
A5904_RS13270	586.648	278.6	1.0743	2.93e-10	9.38e-09	--	-//-
A5904_RS13275	2347.55	569.427	2.0436	1.63e-40	2.02e-38	--	-//-
A5904_RS13315	3155.83	1829.76	0.78637	4.81e-08	1.22e-06	--	-//-
A5904_RS13330	23163.8	11905.9	0.9602	1.47e-07	3.4e-06	--	sp|Q4UJB1|HSPC4_RICFE Small heat shock protein C4 OS=Rickettsia felis (strain ATCC VR-1525 / URRWXCal2) GN=hspc4-1 PE=3 SV=1//2.66418e-20
A5904_RS13515	35.1444	61.4192	-0.8054	0.011235	0.078954	zapD	sp|Q0AH80|ZAPD_NITEC Cell division protein ZapD OS=Nitrosomonas eutropha (strain C91) GN=zapD PE=3 SV=1//1.20021e-13
A5904_RS13610	398.334	259.831	0.61641	0.00028575	0.0035955	--	-//-
